# Supplementary material for: An In Silico Study for Expanding the Utility of Cannabidiol in Alzheimer’s Disease Therapeutic Development
Source: Int J Mol Sci. 2023 Nov 6;24(21):16013. doi: 10.3390/ijms242116013 (PMC10648567; doi:10.3390/ijms242116013)
Supplement: Supplementary file 1 [file ijms-24-16013-s001.zip]

Archive with 1 entries (1 files):
- ijms-2664915-supplementary.pdf
